# Supplementary material for: Comparison of Genetic Profiling between Primary Tumor and Circulating Tumor Cells Captured by Microfluidics in Epithelial Ovarian Cancer: Tumor Heterogeneity or Allele Dropout?
Source: Diagnostics (Basel). 2021 Jun 16;11(6):1102. doi: 10.3390/diagnostics11061102 (PMC8234832; doi:10.3390/diagnostics11061102)
Supplement: Supplementary file 1 [file diagnostics-11-01102-s001.zip]

Archive with 2 entries (2 files):
- File S1_Whole exome sequencing (WES) on primary tumor, CTCs, and matched germline control (peripheral blood mononuclear cells, PBMCs).pdf
- File S2 Comparisons of the genetic variations detected in primary tumor, CTCs, and PBMCs of the 2 patients with EOC.pdf
